# Supplementary material for: Phosphoinositides regulate force-independent interactions between talin, vinculin, and actin
Source: eLife. 2020 Jul 13;9:e56110. doi: 10.7554/eLife.56110 (PMC7384861; doi:10.7554/eLife.56110)
Supplement: Figure 4—figure supplement 2—source data 1. [file elife-56110-fig4-figsupp2-data1.xlsx]

## Sheet: WT_intensity
500nM -Tn2	500nM - Vn	250nM - Tn2,Vn		500nM - Tn2, Vn		1uM - Tn2,Vn
Tn2	Vn	Tn2	Vn	Tn2	Vn	Tn2	Vn
794.441	202	2370.93	601.687	5057.55	1969.82	5119.17	1459.97
2522.5	140.993	1186.2	338.475	3751.78	1140.16	5925.02	1604.7
869.319	159.259	983.824	243.018	1294.3	339.597	130.509	-50.888
322.685	145.983	979.324	334.171	9600.07	1498.54	8071.12	1994.82
1071.84	256.135	1154.95	1535.86	1756.53	407.496	173.634	2800.2
774.351	230.206	1126.1	301.084	7033.34	1442.24	9452.43	3347.13
669.195	173.82	721.278	268.965	2235.45	1106.43	5792.65	1687.26
2739.4	531.246	3072.84	1113.62	2340.7	1615.89	8220.38	1771.81
5136.77	173.8	777.6	126.942	4017.93	1092.95	3060.51	1387.26
1457.07	239.796	822.691	184.169	5057.62	1779.94	890.525	381.982
3800.87	-4.2903	1771.86	471.813	13464.1	5763.64	11474.3	3812.14
1467.81	-8.2095	2165.06	276.834	3721.21	1610.71	5268.28	2117.54
1405.47	1972.96	1566.08	655.834	6865.22	4330.15	4158.31	1255.01
1383.61	139.711	699.927	177.238	9304.8	5093.82	9538.62	4226.67
1361.23	82.9005	1109.87	311.139	3225.58	1335.23	6321.55	2986.93
1850.41	175.672	2664.35	1000.12	1291.45	627.258	8584.84	3186.27
829.163	198.44	2010.16	910.421	5227.8	2576.2	7036.19	3403.04
	72.1534	2406.76	720.209	7648.11	3140.14	5359.91	1900.96
	532.805	2122.65	1121.22	3444.2	1893.4	6717.65	3929.74
	47.9221	2039	1174.19	2186.95	1235.04	2653.16	1421.87
		720.852	356.396	3228.09	1933.39	7675.86	5342.48
		490.122	399.077	378.901	258.319	5183.61	2780.22
		1821.12	1162.34	2061.82	1662.6	5540.89	3683.28
				1172.25	1301.21	6125.23	4772.1
				2647.06	1802.03	4171.77	2799.42
				4798.32	1422.82	6858.01	4208.33
				4220.95	1746.78	2468.98	999.072
				7501.13	2217.01	3518.47	3407.41
				7717.82	2666.08	2819.53	2181.71
				5849.06	2891.96	6644.27	5061.44
				7832.42	3421.92
				7369.4	2397.35
				3812.17	1845.91

## Sheet: WT_enrichment
500nM alone			250nM together			500nM together			1uM together
Talin2	Vinculin		Talin2	Vinculin		Talin2	Vinculin		Talin2	Vinculin
3.77434	1.71325		3.25591	2.63219		10.1816	9.20273		14.2364	8.3305
7.94176	1.67721		6.66637	6.49112		8.40955	5.54785		10.5084	4.69688
3.78585	1.51637		5.21424	6.65546		3.2056	2.14598		10.7031	5.66941
3.52689	2.44893		6.12636	4.49665		21.998	7.35377		10.6241	6.51754
3.71166	1.53248		5.47777	7.44324		4.2435	2.86258		7.82793	4.03774
3.58355	1.68319		5.06362	8.95972		5.39317	5.40904		11.568	5.45708
3.43622	0.990808		2.51546	3.11136		5.13586	6.67954		5.18669	2.21
2.54644	0.978965		2.00234	3.11421		8.4847	5.01329		6.92353	5.15907
2.55387	6.58951		4.86818	8.37317		10.4895	7.54757		5.94334	3.71443
6.13139	1.37323		2.53461	2.13013		3.39897	2.32366		11.4276	7.25045
2.65715	1.34664		2.63839	2.40478		10.9501	7.03043		2.44179	1.60339
1.60635	1.60417		4.56591	5.50272		16.0282	8.28203		19.3442	6.86429
2.99083	1.76756		5.17931	2.99145		5.22936	4.23912		9.82724	4.76974
2.52209	1.32311		4.18338	6.95422		7.35353	5.56896		7.71829	3.35506
2.30588	3.06554		2.38485	2.23616		1.74051	1.61654		15.2777	7.58627
6.2958	1.13191		5.63814	7.72023		4.42497	5.20508		10.6797	5.44882
10.801	2.04555		2.8458	3.69321		7.34759	6.16194		13.3854	5.7496
	1.86872		3.36507	3.665		5.88271	4.86391		13.1363	7.02323
	1.76537		2.86452	2.69809		3.11083	4.21402		9.98735	3.67336
	1.85704		3.29193	13.1398		25.1561	15.4022		11.5023	7.61413
			3.11048	3.24866		7.46417	5.33991		9.29466	3.73398
			2.40471	2.93468		14.0513	10.4833		10.4228	4.26561
			6.9887	10.9528		17.0334	13.9982		1.21822	0.88469
						6.53619	4.20426		14.1465	4.70708
						9.8129	5.19185		1.28282	5.50338
						8.40401	5.379		15.5344	8.05563
						14.9389	7.19514		11.1788	5.29655
						14.8304	8.17845		14.043	4.29265
						11.2581	8.29936		5.59244	3.64131
						15.3725	10.3578
						14.5151	7.91049
						8.01137	5.57345

## Sheet: 2A_intensity
500nM -Tn2	500nM - Vn	250nM - Tn2,Vn		500nM - Tn2, Vn		1uM - Tn2,Vn
Tn2	Vn	Tn2	Vn	Tn2	Vn	Tn2	Vn
885.5	92.224	930.567	382.506	3118	2200.3	9761.35	4270.01
966.746	213.7	2186.53	619.42	6344.75	4593.76	9525.41	6119.22
1258.32	258.4	356.119	132.845	11321.6	3074.26	7632.2	4388.9
1962.5	119.843	3510.69	1691.6	388.886	497.48	5591.97	2969.68
519.178	4.1056	1459.48	605.076	3362.41	2229.69	6385.1	2935.1
982.219	195.229	1409.86	712.664	6704.52	2993.23	10870.9	5023.71
927.072	225.518	885.267	257.382	3160.29	1186.63	5950.11	2827.88
1098.54	154.825	788.476	555.568	4042.8	1672.66	6080.71	2005.4
1032.93	272.785	706.472	401.146	2652.71	2835.73	1152.26	453.256
1021.5	155.943	343	213.8	5897.91	2872.87	18539	9654.89
1001.4	-32.2	7556.11	1861.37	6387.29	2348.04	17840.9	6697.35
1257.3	213.318	155.856	240.957	2535.08	1740.64	16904.2	6687.37
3408.6	185.8	103.065	134.814	2259.34	917.904	1433.57	898.767
1603.08	28.3	4772.23	1394.06	2477.37	1653.1	1496.19	745.326
1316.73	169.519	206.22	81.8898	5000.91	2117.54	3004.7	2361.9
2443.1	212.208	222.349	106.183	5000.91	2117.54	5635.01	3760.45
1160.1	71.982	163.3	137	285.354	194.609	5635.07	3439.77
949.676	362.382			444.604	418.261	100.7	113.2
33.8589	134.623			477.825	332.346	1200.7	613.8
518.909	160.582			775.141	394.753	5739.1	4257.22
2088.53	352.782			613.6	395.6	1251.5	1139.78
542.569	97.2554			2339.7	1837.2	4963.61	1960.54
943.384	214.611			774.1	750.8	626.3	214
601.268	305.782			2327.6	917.812	2334.22	2347.68
616.357	245.303			6241.84	2225.57	3742.06	4394.21
913.467	17.5822			8395.55	3710.82	1716.7	815.6
1483.15				6091.45	2610.77	2617.94	1314.28
1379.84				4997.47	1751.18	7514.38	2784.4
1355.17				2128.13	1026.94	4784.68	2393.63
1597.3				8564.83	2348.71	8375.2	3966.14
919.389				9627.85	3943.63	7532.5	5101.7
3603.02				10359.4	2845.84	3636.75	3428.61
1114.39				7008.76	2405.23	3890.27	2102.01
				3582.68	1974.05	3297.86	2364.57
						3109.8	2589.9
						4111.89	3891.65
						2018.4	2107.8
						1920.53	1755.04

## Sheet: 2A_enrichment
500nM alone			250nM together			500nM together			1uM together
Talin2	Vinculin		Talin2	Vinculin		Talin2	Vinculin		Talin2	Vinculin
2.72635	1.46797		2.75866	3.48675		5.39889	6.96687		14.1143	10.8924
3.80298	3.35591		5.1323	5.02697		12.7963	15.4689		16.8469	16.2582
3.60774	1.87521		1.67302	1.86365		16.8666	25.1248		12.5499	12.7069
3.56112	2.04397		7.6348	11.9974		12.5121	17.9731		9.88374	9.62099
4.01871	3.2935		3.75825	4.93371		10.4446	12.3848		11.2113	8.50473
2.73754	1.63228		3.66447	5.63316		5.02191	7.67636		23.6978	9.16487
7.80929	2.39523		2.67305	2.67329		17.1865	16.2694		10.5437	7.96596
3.10607	2.98795		2.46013	7.55567		19.1955	26.6383		11.0008	5.78166
2.87805	2.59476		1.46013	6.55567		20.578	19.5013		3.07797	2.26059
2.80957	1.11431		1.63945	5.11154		14.2457	16.6369		12.2218	13.5078
2.71355	2.81552		1.28669	7.64118		7.77085	13.8337		25.2508	15.0883
3.34342	1.96253		1.18231	4.86539		5.58106	14.8916		29.4775	18.9452
7.14162	0.8		12.7453	26.3099		10.0588	16.576		3.37781	3.02434
3.80417	2.35195		9.23648	27.1893		1.51678	2.0705		3.56549	2.89275
3.35127	2.00324		1.37124	2.16425		1.78407	3.59356		6.57355	14.6447
2.59578	1.17162		1.39933	2.89563		1.86715	2.99039		11.0244	13.3346
2.76252	2.14822		1.3084	3.43772		2.39759	3.69365		10.5804	12.4782
3.30497	2.03906		3.77115	9.95187		2.10918	2.88921		1.13819	1.27529
4.67303	1.76899		4.26136	9.82488		5.08253	14.8552		3.13003	2.58605
1.95728	2.51668		1.42045	3.27496		2.49066	6.18508		10.7969	10.4196
2.67562	3.00933					1.71736	4.91373		3.21402	3.66029
2.66816	1.76619					7.06911	17.8363		17.5052	7.96993
2.97841	1.0243					13.4907	23.9974		10.9494	18.3855
5.24076	2.39584					6.4067	11.4957		6.79787	15.1535
3.09593	3.00758					8.4203	20.5103		7.35066	10.0032
2.6739	2.38163					5.44648	18.1182		6.20458	8.88021
1.06114	2.36477					11.2911	19.8923		6.35384	10.732
1.92079	2.56558					12.4888	21.4009		7.39964	16.8973
4.60953	0.936103					5.29606	15.9462		4.18159	8.93002
1.95113	1.15598					1.37299	4.42539		4.11256	6.61524
2.68937	3.46755					1.9503	6.67815		7.87282	11.5074
2.06484	1.95713					7.78115	17.3616		3.89809	3.97924
2.07832						3.82603	9.61487
						4.45655	10.2087
						6.54819	29.2081
						21.3466	38.3472
						5.05458	13.9168
						26.0841	47.0474
						6.63834	18.6447
						12.421	39.1295
						21.0545	24.2692
						9.87785	21.571
						8.04152	13.4693
						2.23032	3.73572
